# Supplementary material for: Genetic diversity in a unique population of dugong (Dugong dugon) along the sea coasts of Thailand
Source: Sci Rep. 2021 Jun 2;11:11624. doi: 10.1038/s41598-021-90947-4 (PMC8172547; doi:10.1038/s41598-021-90947-4)
Supplement: Supplementary file 4 — Supplementary Table S1. [file 41598_2021_90947_MOESM4_ESM.xlsx]

## Sheet: Title
Genetic diversity in a unique population of dugong (Dugong dugon) along the sea coasts of Thailand
Anocha Poommouang1, Wannapimol Kriangwanich1, Kittisak Buddhachat2,3, Janine L. Brown4, Promporn Piboon1, Siriwadee Chomdej5, Jatupol Kampuansai5, Supamit Mekchay6, Patcharaporn Kaewmong7, Kongkiat Kittiwattanawong7, and Korakot Nganvongpanit 1,2*
1 Department of Veterinary Biosciences and Public Health, Faculty of Veterinary Medicine, Chiang Mai University, Chiang Mai 50100, Thailand.
2 Excellence Center in Veterinary Bioscience, Chiang Mai 50100, Thailand.
3 Department of Biology, Faculty of Science, Naresuan University, Phitsanulok 65000, Thailand.
4 Smithsonian Conservation Biology Institute, Center for Species Survival, 1500 Remount Road, Front Royal, VA 22630, USA.
5 Department of Biology, Faculty of Science, Chiang Mai University, Chiang Mai 50200 Thailand
6 Department of Animal and Aquatic Sciences, Faculty of Agriculture, Chiang Mai University, Chiang Mai 50200, Thailand
7 Phuket Marine Biological Center, Phuket 83000, Thailand.
Corresponding author
Prof. Dr. Korakot Nganvongpanit
Animal Bone and Joint Research Laboratory, Department of Veterinary Biosciences and Public Health, Faculty of Veterinary Medicine, Chiang Mai University, Chiang Mai 50100, Thailand
E-mail: korakot.n@cmu.ac.th	Tel.: +66-53-948046
E-mail:
AP=anopotter@hotmail.com
WK=wannapimol.k@gmail.com
KB = k_buddhachat@yahoo.com
JB= BrownJan@si.edu
PP= muy_v3@hotmail.com
SC= siriwadee@yahoo.com
JK= Jatupol_k@hotmail.com
SM= supamit.m@cmu.ac.th
PK = marineanimal.vet@gmail.com
KK = kkongkiat@gmail.com
KN = korakot.n@cmu.ac.th
Short title: Genetic diversity in Thailand dugong

## Sheet: Data
S1 Table. The information of 118 dugongs use in this study
Code	Sex		Body length (Metre)	Habitat		Location	Latitude	Longitude	Zone	Collecting date	Accession number GenBank:
	Male	Female		Aunda	Thai
DU65	/				/	Ao Makham Pom, Klaeng, Rayong	12.6528	101.652	1	1996-12-01	MT542583.1
DU98	/		2.14		/	Koh Monnork Is., Klaeng, Rayong	12.5891	101.698	1	1998-10-15	MT542636.1
DU250		/	2.38		/	Sattahip, Chonburi	12.7771	100.903	1	2000-05-06	MT542635.1
DU15	/		0.97		/	Chaiya, Surat Thani	9.35681	99.2521	2	1993-04-24	MT542565.1
DU78		/	2.31		/	Bang Man,Lang Suan, Chumphon	9.82664	99.1432	2	1998-05-19	MT542591.1
DU88	/		2.35		/	Ko-Samui, Surat Thani	9.56445	100.35	2	1998-08-30	MT542618.1
DU312		/	2.57		/	Niyom Beach, Surat Thani	9.43751	99.2777	2	2010-08-12	MT542616.1
DU327	/		1.72		/	Phumriang, Surat Thani	9.3693	99.2637	2	2011-08-24	MT542530.1
DU35	/		1.55	/		Taimuang, Phnag-nga	8.50811	98.2175	3	1995-02-05	MT542518.1
DU43		/	2.14	/		Black Sand Beach, Ranong	9.75866	98.5123	3	1995-10-27	MT542541.1
DU48		/	2.71	/		Mu Ko Kam Is., Ranong	9.48646	98.362	3	1996-03-03	MT542617.1
DU249		/	2	/		Kuraburi, Pang-nga	8.95599	98.3886	3	2000-03-07	MT542569.1
DU301	/		2.44	/		Ko Pra Thong, Pang-nga	9.11783	98.2504	3	2009-11-21	MT542540.1
DU322	/		2.42	/		Ban Hin Lat, Phang-nga	9.20801	98.3842	3	2011-03-13	MT542528.1
DU380		/	2.6	/		Ko Kho Khao Is., Phang-nga	8.95805	98.263	3	2016-02-26	MT542571.1
DU395		/	1.3	/		Thai Mueang, Phang-nga	8.49026	98.2237	3	2017-03-03	MT542574.1
DU396	/			/		Ko Kho Khao Is., Phang-nga	8.95685	98.2585	3	2017-03-23	MT542572.1
DU420	/		2.46	/		Khura Buri, Phang-nga	9.21439	98.3424	3	2018-07-29	MT542582.1
DU426	/		1.93	/		Sand Pile Is., Phang-nga	8.92691	98.21	3	2019-01-25	MT542627.1
DU29	/		1.31	/		Kuraburi, Pang-nga	9.2447	98.3397	4	1994-07-15	MT542557.1
DU47	/		2.21	/		Takuathung, Phang-nga	8.18822	98.4915	4	1996-01-25	MT542621.1
DU84	/		2.19	/		Port of Phuket, Muang, Phuket	7.82091	98.4056	4	1998-08-02	MT542606.1
DU262		/	1.23	/		Takuathung, Phang-nga	8.14423	98.4091	4	2000-10-25	MT542599.1
DU264	/		2.2	/		Ao Thalane, Muang, Krabi	8.13876	98.7401	4	2001-03-06	MT542592.1
DU268	/		1.92	/		Ao Kung, Pa Klok, Phuket	8.02369	98.4137	4	2002-01-08	MT542593.1
DU146	/		2.14	/		Ban Ao Nam Bo, Phuket	7.81727	98.4055	4	2002-03-28	MT542539.1
DU313		/	2.7	/		Ko Yao Noi Is., Phang-nga	8.11455	98.5771	4	2010-08-14	MT542633.1
DU314		/	1.11	/		Ko Yao Noi Is., Phang-nga	8.11875	98.5849	4	2010-08-14	MT542594.1
DU341		/	2.67	/		Yamu, Phuket	7.99226	98.4222	4	2012-11-06	MT542538.1
DU345	/		2.52	/		Koh Ngai, Krabi	7.40871	99.2184	4	2012-12-20	MT542577.1
DU350		/	1.38	/		Koh Tapao Is., Phuket	7.8423	98.4313	4	2013-03-11	MT542600.1
DU351	/		1.09	/		Koh Jum, Krabi	7.84973	98.9761	4	2013-04-19	MT542542.1
DU352	/		1.76	/		Koh Tapao Noi Is., Phuket	7.83266	98.4211	4	2013-05-06	MT542622.1
DU377	/		2.68	/		Ko Yao Noi Is., Phang-nga	8.08354	98.5795	4	2015-11-03	MT542632.1
DU401	/		1.87	/		Koh Phi Phi, Krabi	7.74056	98.7707	4	2017-06-18	MT542570.1
DU419		/	2.81	/		Koh Khlong, Krabi	7.71824	99.0351	4	2018-06-29	MT542589.1
DU427		/	2.7	/		Ko Pa Nak Is., Phang-nga	8.19786	98.4963	4	2019-01-23	MT542611.1
DU439	/		2.99	/		Bamboo Island, Krabi	7.82505	98.8628	4	2019-07-14	MT542596.1
DU441	/		2.57	/		Ton Sai Bay, Railay, Krabi	7.73375	98.7811	4	2019-08-18	MT542585.1
DU10		/	1.06	/		Talibong Is., Kantang, Trang	7.26848	99.3604	5	1990-04-01	MT542523.1
DU12		/	1.27	/		Talibong Is., Kantang, Trang	7.26989	99.3975	5	1991-01-01	MT542550.1
DU26	/		2	/		Ko Lanta Yai, Krabi	7.53076	99.1384	5	1994-04-28	MT542631.1
DU34		/	2.55	/		Talibong Is., Kantang, Trang	7.23623	99.414	5	1994-12-14	MT542634.1
DU36		/	2.73	/		Sikao, Trang	7.6172	99.2721	5	1995-03-31	MT542544.1
DU58	/		2.5	/		Kantang, Trang	7.30815	99.4801	5	1997-01-06	MT542609.1
DU59	/		2.45	/		Kantang, Trang	7.39868	99.3451	5	1997-02-14	MT542607.1
DU60	/		1.92	/		Hat-Samran, Trang	7.20432	99.5592	5	1997-03-18	MT542604.1
DU75	/		2.4	/		Sikao, Trang	7.50024	99.273	5	1998-03-01	MT542520.1
DU103		/	1.67	/		Talibong Is., Kantang, Trang	7.26243	99.4049	5	1999-01-28	MT542525.1
DU119	/		1.53	/		Sikao, Trang	7.55933	99.2904	5	2000-02-05	MT542553.1
DU248		/	1.91	/		Palien, Trang	7.08711	99.594	5	2000-02-05	MT542545.1
DU120	/		1.51	/		Kantang, Trang	7.37403	99.3415	5	2000-03-07	MT542614.1
DU126		/	2	/		Talibong Is., Kantang, Trang	7.25575	99.4627	5	2000-05-06	MT542558.1
DU260		/	1.74	/		Talibong Is., Kantang, Trang	7.26395	99.3985	5	2000-06-13	MT542556.1
DU144	/		2.64	/		Kantang, Trang	7.36804	99.3074	5	2002-01-08	MT542517.1
DU145	/		1.56	/		Hat-Samran, Trang	7.08337	99.599	5	2002-03-08	MT542629.1
DU276	/		1.4	/		Ko Sarai Is., Satun	6.66874	99.8547	5	2002-03-08	MT542529.1
DU299		/	2.81	/		Talibong Is., Kantang, Trang	7.26977	99.4248	5	2002-03-28	MT542526.1
DU300		/	2.24	/		Ban Na Chum Het, Trang	7.15226	99.5831	5	2009-10-05	MT542610.1
DU306		/	2.02	/		Ban Phra Muang, Trang	7.29773	99.4398	5	2010-01-22	MT542595.1
DU307		/	2.78	/		Talibong Is., Kantang, Trang	7.26343	99.4099	5	2010-01-24	MT542535.1
DU309	/		1.04	/		Mot Tanoi Beach, Trang	7.30938	99.4145	5	2010-04-10	MT542534.1
DU310	/		2.33	/		Mot Tanoi Beach, Trang	7.30057	99.4297	5	2010-05-06	MT542536.1
DU311		/	1.07	/		Yonglam Beach, Trang	7.36018	99.3556	5	2010-07-15	MT542533.1
DU315	/		1.34	/		Talibong Is., Kantang, Trang	7.26605	99.4641	5	2010-11-14	MT542619.1
DU316		/	1.62	/		Ko Sarai Is., Satun	6.74114	99.8274	5	2011-01-06	MT542519.1
DU321	/		1.5	/		Talibong Is., Kantang, Trang	7.25634	99.4485	5	2011-03-05	MT542546.1
DU323	/		1.92	/		Talibong Is., Kantang, Trang	7.28275	99.3849	5	2011-03-26	MT542527.1
DU324	/		1.6	/		Talibong Is., Kantang, Trang	7.25146	99.4559	5	2011-04-11	MT542576.1
DU328		/	2.59	/		Thung Bu Lang, Satun	7.02499	99.6727	5	2011-09-11	MT542580.1
DU329		/	1.63	/		Talibong Is., Kantang, Trang	7.26343	99.4099	5	2011-12-23	MT542601.1
DU330		/	2.56	/		Ao Sikao, Trang	7.51048	99.2861	5	2012-03-03	MT542560.1
DU332	/		1.94	/		Talibong Is., Kantang, Trang	7.3398	99.3695	5	2012-04-06	MT542630.1
DU334	/		1.66	/		Pak Meng Beach, Trang	7.46121	99.3388	5	2012-04-23	MT542547.1
DU336	/		2	/		Na Chumhet, Trang	7.21352	99.5539	5	2012-05-18	MT542597.1
DU337	/		2.81	/		Ko Muk Is., Trang	7.39365	99.2983	5	2012-07-28	MT542531.1
DU338		/	1.1	/		Ko Phetra Is., Trang	7.07183	99.4511	5	2012-08-27	MT542628.1
DU339	/		1.16	/		Talibong Is., Kantang, Trang	7.25146	99.4159	5	2012-10-11	MT542575.1
DU340		/	1.58	/		Talibong Is., Kantang, Trang	7.21913	99.4006	5	2012-10-24	MT542537.1
DU344		/	1.6	/		Ko Sukon Is., Trang	7.13216	99.585	5	2012-12-10	MT542521.1
DU346	/		2.14	/		Mot Tanoi Beach, Trang	7.30938	99.4145	5	2012-12-21	MT542579.1
DU347		/	2.58	/		Ban Bo Muang, Krabi	7.67598	99.2158	5	2012-12-27	MT542624.1
DU348	/		2.4	/		Love You Beach, Trang	7.35821	99.3591	5	2013-01-25	MT542522.1
DU349		/	2.35	/		Sapan Mai Pier, Trang	7.15806	99.5952	5	2013-02-09	MT542566.1
DU353	/		1.11	/		Ko Sukon Is., Trang	7.11137	99.5802	5	2013-06-17	MT542625.1
DU354		/	2.04	/		Yao Beach, Trang	7.31223	99.3876	5	2013-07-07	MT542584.1
DU358		/	1.97	/		Yong Ling Beach, Trang	7.35847	99.3575	5	2014-02-02	MT542620.1
DU359	/		2.11	/		Pak Meng Beach, Trang	7.46495	99.2606	5	2014-02-07	MT542543.1
DU360	/		0.95	/		Laoliang Is., Trang	7.13171	99.4208	5	2014-02-26	MT542551.1
DU364	/		3.64	/		Ko Chambi Is., Trang	7.13367	99.5729	5	2014-09-08	MT542581.1
DU365	/		2.7	/		Talibong Is., Trang	7.88929	98.976	5	2014-09-14	MT542554.1
DU366		/	2.55	/		Bo Hin, Trang	7.49691	99.2536	5	2014-11-29	MT542568.1
DU368	/		1.86	/		Hat Samran, Trang	7.11776	99.4939	5	2015-02-17	MT542559.1
DU371	/		1.13	/		Ko Klang, Trang	7.31295	99.406	5	2015-04-25	MT542552.1
DU372		/	1.25	/		Goh Nok Is., Trang	7.26751	99.4745	5	2015-05-04	MT542564.1
DU373		/	2.48	/		Ko Lao Ku Long Is., Krabi	7.64986	99.193	5	2015-05-20	MT542532.1
DU374		/	1.3	/		Bakan Yai Is., Satun	6.71366	99.8397	5	2015-06-15	MT542605.1
DU375	/		2.36	/		Ban Ta Se, Trang	7.14076	99.5873	5	2015-07-05	MT542555.1
DU378		/	1.54	/		Ko Sukon Is., Trang	7.11599	99.4297	5	2015-12-03	MT542615.1
DU384		/	1.01	/		Ko Muk Is., Trang	7.34829	99.3015	5	2016-07-21	MT542637.1
DU388		/	2.66	/		Huai To, Trang	7.60016	99.2774	5	2016-10-12	MT542562.1
DU389		/	1.32	/		Ban Laem Makham, Trang	7.62676	99.2737	5	2016-10-13	MT542567.1
DU397	/		2.08	/		Hat Samran, Trang	7.26072	99.5247	5	2017-03-24	MT542590.1
DU398	/		1.09	/		Ko Kradan Is., Trang	7.30834	99.3389	5	2017-04-25	MT542586.1
DU405	/		2.63	/		Hat Chao Mai National Park, Trang	7.4202	99.3431	5	2017-09-08	MT542603.1
DU407	/		1.09	/		Laem Sai, Trang	7.62884	99.2332	5	2017-09-11	MT542613.1
DU417	/		1.2	/		Talibong Is., Kantang, Trang	7.24399	99.4517	5	2018-05-12	MT542623.1
DU421		/	2.3	/		Talibong Is., Kantang, Trang	7.22947	99.3996	5	2018-08-29	MT542549.1
DU422	/		2.2	/		Sai Thong Beach, Trang	7.11132	99.5804	5	2018-10-19	MT542598.1
DU423		/	2.35	/		Talibong Is., Kantang, Trang	7.29509	99.3992	5	2018-11-26	MT542602.1
DU424	/		1.68	/		Talibong Is., Kantang, Trang	7.15437	99.4162	5	2018-11-26	MT542524.1
DU425	/		1.05	/		Talibong Is., Kantang, Trang	7.24169	99.4506	5	2018-11-26	MT542573.1
DU428	/		1.32	/		Talibong Is., Kantang, Trang	7.24459	99.4283	5	2019-02-16	MT542587.1
DU429	/		0.9	/		Hat Samran, Trang	7.16559	99.5759	5	2019-03-04	MT542578.1
DU430		/	2.02	/		Ko Kluai Is., Satun	7.01166	99.5708	5	2019-03-14	MT542588.1
DU431	/		0.98	/		Talibong Is., Kantang, Trang	7.15437	99.4162	5	2019-03-19	MT542612.1
DU440	/		1.29	/		Talibong Is., Kantang, Trang	7.24169	99.4506	5	2019-07-14	MT542548.1
DU442		/	1.23	/		Bantase, Trang	7.36046	99.3691	5	2019-08-22	MT542563.1
