# Supplementary material for: Genetic diversity in a unique population of dugong (Dugong dugon) along the sea coasts of Thailand
Source: Sci Rep. 2021 Jun 2;11:11624. doi: 10.1038/s41598-021-90947-4 (PMC8172547; doi:10.1038/s41598-021-90947-4)
Supplement: Supplementary file 5 — Supplementary Table S2. [file 41598_2021_90947_MOESM5_ESM.xlsx]

## Sheet: Title
Genetic diversity in a unique population of dugong (Dugong dugon) along the sea coasts of Thailand
Anocha Poommouang1, Wannapimol Kriangwanich1, Kittisak Buddhachat2,3, Janine L. Brown4, Promporn Piboon1, Siriwadee Chomdej5, Jatupol Kampuansai5, Supamit Mekchay6, Patcharaporn Kaewmong7, Kongkiat Kittiwattanawong7, and Korakot Nganvongpanit 1,2*
1 Department of Veterinary Biosciences and Public Health, Faculty of Veterinary Medicine, Chiang Mai University, Chiang Mai 50100, Thailand.
2 Excellence Center in Veterinary Bioscience, Chiang Mai 50100, Thailand.
3 Department of Biology, Faculty of Science, Naresuan University, Phitsanulok 65000, Thailand.
4 Smithsonian Conservation Biology Institute, Center for Species Survival, 1500 Remount Road, Front Royal, VA 22630, USA.
5 Department of Biology, Faculty of Science, Chiang Mai University, Chiang Mai 50200 Thailand
6 Department of Animal and Aquatic Sciences, Faculty of Agriculture, Chiang Mai University, Chiang Mai 50200, Thailand
7 Phuket Marine Biological Center, Phuket 83000, Thailand.
Corresponding author
Prof. Dr. Korakot Nganvongpanit
Animal Bone and Joint Research Laboratory, Department of Veterinary Biosciences and Public Health, Faculty of Veterinary Medicine, Chiang Mai University, Chiang Mai 50100, Thailand
E-mail: korakot.n@cmu.ac.th	Tel.: +66-53-948046
E-mail:
AP=anopotter@hotmail.com
WK=wannapimol.k@gmail.com
KB = k_buddhachat@yahoo.com
JB= BrownJan@si.edu
PP= muy_v3@hotmail.com
SC= siriwadee@yahoo.com
JK= Jatupol_k@hotmail.com
SM= supamit.m@cmu.ac.th
PK = marineanimal.vet@gmail.com
KK = kkongkiat@gmail.com
KN = korakot.n@cmu.ac.th
Short title: Genetic diversity in Thailand dugong

## Sheet: Data
S2 Table. Accession number of all 353 sequences of mtDNA of dugongs
No	Country	Accession number	Sample's name (Sample of this study)	Clade
1	Australia	KJ944378		D2.2
2		KJ944379		D2.2
3		KJ944380		D2.2
4		KJ944381		D2.2
5		KJ944382		D1
6		KJ944383		D2.2
7		KJ944384		D2.2
8		KJ944385		D1
9		KJ944386		D2.2
10		KJ944387		D1
11		KJ944388		D1
12		KJ944389		D1
13		EU835761		D2.2
14		EU835762		D2.2
15		EU835763		D2.2
16		EU835764		D2.2
17		EU835765		D2.2
18		EU835766		D2.2
19		EU835767		D2.2
20		EU835768		D2.2
21		EU835769		D2.2
22		EU835770		D2.2
23		EU835771		D2.2
24		EU835772		D2.2
25		EU835773		D1
26		EU835774		D1
27		EU835775		D1
28		EU835776		D1
29		EU835777		D1
30		EU835778		D1
31		EU835779		D1
32		EU835780		D1
33		EU835781		D1
34		EU835782		D1
35		EU835783		D1
36		EU835784		D1
37		EU835785		D1
38		EU835786		D1
39		EU835787		D1
40		EU835788		D1
41		EU835789		D1
42		EU835790		D1
43		EU835791		D1
44		EU835792		D1
45		EU835793		D1
46		EU835794		D1
47		EU835795		D1
48		EU835796		D1
49		EU835797		D1
50		EU835798		D1
51		EU835799		D1
52		EU835800		D1
53		EU835801		D1
54		EU835802		D1
55		EU835803		D1
56		EU835804		D1
57		EU835805		D1
58		EU835806		D1
59		EU835807		D2.2
60		EU835809		C
61		MH704302		B
62		MH704310		D2.1
63		MH704317		D1
64		MH704319		D2.2
65		MH704320		D1
66		MH704328		D2.2
67		MH704330		D2.2
68		MH704333		D2.2
69		MH704334		D1
70		MH704335		D1
71		MH704336		D1
72		MH704337		D2.2
73		MH704344		D1
74		MH704346		D2.2
75		MH704348		D1
76		MH704351		D1
77		MH704355		D1
78		MH704356		D1
79		MH704358		D1
80		MH704365		D2.1
81		MH704366		D2.2
82		MH704370		D1
83		MH704371		B
84		MH704372		D1
85		MH704373		D2.2
86		MH704427		D2.2
87		MH704430		D1
88		AY963899		D2.2
89	Bahrain	MH704298		D1
90		MH704300		B
91		MH704303		D2.1
92		MH704305		D2.2
93		MH704306		B
94		MH704324		D2.1
95		MH704326		D1
96		MH704329		D2.1
97		MH704331		D2.1
98		MH704332		D2.1
99		MH704347		D2.1
100		MH704357		D2.1
101	Comoros	MH704349		D2.2
102		MH704389		D2.1
103	Djibouti	MH704352		D2.1
104		MH704354		D2.1
105		MH704388		D2.1
106		MH704393		D2.1
107		MH704394		D2.1
108		MH704395		D2.1
109		MH704396		D2.1
110		MH704397		D2.1
111		MH704398		D2.1
112		MH704399		D2.1
113	Egypt	MH704270		D2.1
114		MH704376		C
115		MH704377		D1
116		MH704387		D2.1
117		MH704411		D2.1
118		MH704421		D2.1
119		MH704423		D2.1
120		MH704425		D2.1
121	India	EF057439		D2.1
122	Indian Ocean	MH704282		D1
123		MH704296		C
124		MH704428		D1
125	Indian Ocean (Africa)	MH704283		D1
126		MH704341		D2.1
127		MH704381		D2.1
128		MH704419		D2.1
129	Indian Ocean (Nicobar Islands)	MH704374		D1
130	Indian Ocean (Red Sea)	MH704339		D2.2
131		MH704368		D2.2
132		MH704369		D2.1
133		MH704416		D2.1
134	Indonesia	EU835815		C
135		MH704274		D2.2
136		MH704281		D1
137		MH704290		B
138		MH704294		C
139		MH704311		C
140		MH704313		C
141		MH704314		B
142		MH704315		D1
143	Japan	EU835812		C
144		EU835813		C
145	Kenya	MH704268		D2.1
146		MH704275		D1
147		MH704286		D2.1
148		MH704359		D2.1
149	Madagascar	MH704284		D1
150		MH704307		D2.1
151		MH704308		D2.1
152		MH704309		D2.1
153		MH704350		D2.2
154		MH704390		D2.1
155		MH704406		D2.1
156	Malaysia	EU835814		C
157	Mauritius	EU826002		D2.1
158		EU826003		D2.1
159	Mozambique	MH704379		D2.1
160		MH704404		D2.1
161		MH704405		D2.1
162	Palau	EU835816		C
163	Papua New Guinea	MH704269		D2.1
164		MH704278		D1
165		MH704279		D1
166		MH704343		D1
167		MH704383		D1
168		MH704386		D1
169	Philippines	EU835808		C
170	Sri Lanka	MH704276		D1
171		MH704287		D2.1
172		MH704292		B
173		MH704295		D2.2
174		MH704321		D2.1
175		MH704322		D2.1
176		MH704364		D2.1
177	Sudan	MH704367		D2.1
178		MH704412		D2.1
179		MH704420		D2.1
180	Tanzania	MH704272		D2.1
181		MH704297		B
182		MH704301		D2.1
183		MH704323		D2.1
184		MH704327		D2.1
185		MH704338		D2.1
186		MH704342		D2.2
187		MH704382		D2.1
188		MH704385		D2.1
189		MH704392		D2.1
190		MH704418		D2.1
191	Thailand	KJ022708		C
192		KJ022709		C
193		KJ022710		C
194		KJ022721		C
195		KJ022722		C
196		KJ022723		C
197		KJ022724		C
198		KJ022727		C
199		KJ022728		C
200		KJ022729		C
201		KJ022730		C
202		KJ022731		C
203		KJ022734		C
204		KJ022736		C
205		KJ022738		C
206		KJ022741		C
207		KJ022748		C
208		KJ022749		C
209		KJ022755		C
210		KJ022756		C
211		KJ022757		C
212		KJ022759		C
213		EU835810		C
214		EU835811		A
215		MT542517	DU144	C
216		MT542518	DU35	C
217		MT542519	DU316	C
218		MT542520	DU75	C
219		MT542521	DU344	C
220		MT542522	DU348	C
221		MT542523	DU10	C
222		MT542524	DU424	C
223		MT542525	DU103	C
224		MT542526	DU299	A
225		MT542527	DU323	A
226		MT542528	DU322	A
227		MT542529	DU276	C
228		MT542530	DU327	C
229		MT542531	DU337	C
230		MT542532	DU373	C
231		MT542533	DU311	C
232		MT542534	DU309	C
233		MT542535	DU307	C
234		MT542536	DU310	C
235		MT542537	DU340	C
236		MT542538	DU341	C
237		MT542539	DU146	A
238		MT542540	DU301	A
239		MT542541	DU43	A
240		MT542542	DU351	A
241		MT542543	DU359	C
242		MT542544	DU36	C
243		MT542545	DU248	C
244		MT542546	DU321	C
245		MT542547	DU334	C
246		MT542548	DU440	C
247		MT542549	DU421	C
248		MT542550	DU12	C
249		MT542551	DU360	C
250		MT542552	DU371	C
251		MT542553	DU119	C
252		MT542554	DU365	C
253		MT542555	DU375	C
254		MT542556	DU260	C
255		MT542557	DU29	C
256		MT542558	DU126	C
257		MT542559	DU368	C
258		MT542560	DU330	C
259		MT542562	DU388	C
260		MT542563	DU442	A
261		MT542564	DU372	C
262		MT542565	DU15	C
263		MT542566	DU349	C
264		MT542567	DU389	C
265		MT542568	DU366	C
266		MT542569	DU249	A
267		MT542570	DU401	A
268		MT542571	DU380	A
269		MT542572	DU396	A
270		MT542573	DU425	A
271		MT542574	DU395	A
272		MT542575	DU339	C
273		MT542576	DU324	C
274		MT542577	DU345	C
275		MT542578	DU429	C
276		MT542579	DU346	C
277		MT542580	DU328	C
278		MT542581	DU364	C
279		MT542582	DU420	A
280		MT542583	DU65	C
281		MT542584	DU354	C
282		MT542585	DU441	A
283		MT542586	DU398	C
284		MT542587	DU428	C
285		MT542588	DU430	C
286		MT542589	DU419	C
287		MT542590	DU397	C
288		MT542591	DU78	C
289		MT542592	DU264	A
290		MT542593	DU268	A
291		MT542594	DU314	A
292		MT542595	DU306	C
293		MT542596	DU439	C
294		MT542597	DU336	C
295		MT542598	DU422	C
296		MT542599	DU262	A
297		MT542600	DU350	A
298		MT542601	DU329	C
299		MT542602	DU423	C
300		MT542603	DU405	C
301		MT542604	DU60	C
302		MT542605	DU374	C
303		MT542606	DU84	C
304		MT542607	DU59	C
305		MT542609	DU58	C
306		MT542610	DU300	C
307		MT542611	DU427	A
308		MT542612	DU431	C
309		MT542613	DU407	C
310		MT542614	DU120	C
311		MT542615	DU378	C
312		MT542616	DU312	C
313		MT542617	DU48	A
314		MT542618	DU88	C
315		MT542619	DU315	C
316		MT542620	DU358	C
317		MT542621	DU47	C
318		MT542622	DU352	A
319		MT542623	DU417	C
320		MT542624	DU347	C
321		MT542625	DU353	C
322		MT542627	DU426	A
323		MT542628	DU338	C
324		MT542629	DU145	C
325		MT542630	DU332	C
326		MT542631	DU26	C
327		MT542632	DU377	A
328		MT542633	DU313	A
329		MT542634	DU34	C
330		MT542635	DU250	C
331		MT542636	DU98	C
332		MT542637	DU384	C
333	United Arab Emirates	MH704277		D1
334		MH704280		D2.2
335		MH704288		D2.1
336		MH704289		D2.1
337		MH704293		D2.1
338		MH704312		D2.1
339		MH704360		D2.1
340		MH704361		D2.1
341		MH704362		D2.1
342		MH704363		D2.1
343		MH704400		D2.1
344		MH704401		D2.1
345	Unknown	MH704391		D2.1
346		MH704403		D2.1
347		MH704407		D2.2
348		MH704408		D2.1
349		MH704413		D2.1
350		MH704414		D2.1
351		MH704429		D2.1
352	Yemen	MH704299		D2.2
353		MH704325		D2.1
